# Supplementary material for: Epidemic Identification of Fungal Diseases in Morchella Cultivation across China
Source: J Fungi (Basel). 2022 Oct 20;8(10):1107. doi: 10.3390/jof8101107 (PMC9604896; doi:10.3390/jof8101107)
Supplement: Supplementary file 1 [file jof-08-01107-s001.zip]

Archive with 1 entries (1 files):
- jof-1934781-supplementary.xls
