# Supplementary material for: Epidemic Identification of Fungal Diseases in Morchella Cultivation across China
Source: J Fungi (Basel). 2022 Oct 20;8(10):1107. doi: 10.3390/jof8101107 (PMC9604896; doi:10.3390/jof8101107)
Supplement: Supplementary file 1 [file jof-08-01107-s001.zip › jof-1934781-supplementary.xls]

## Sheet: Table S1
Table S1. Detailed sequence results of putative pathogens in Morchella lesions across the morel cultivation in China.
Sample ID	Raw Reads	Clean Reads	Effective Reads	AvgLen(bp)	GC(%)	Q20(%)	Q30(%)	Effective(%)
D1003A	79690	79154	78566	243	50.58	99.87	99.25	98.59
D1003B	80106	79594	78892	237	46.58	99.89	99.35	98.48
D1003C	80580	80020	79474	250	50.2	99.82	99.02	98.63
D1004A	80280	79791	79382	247	50.34	99.85	99.14	98.88
D1004B	80239	79719	78987	244	45.98	99.86	99.19	98.44
D1004C	80000	79459	78868	243	50.04	99.87	99.25	98.58
D1006A	80687	80162	79636	248	50.24	99.84	99.11	98.7
D1006B	79866	79349	78852	245	50.28	99.86	99.19	98.73
D1006C	80046	79508	78964	246	50.36	99.86	99.18	98.65
D1007A	80182	79626	79038	242	50.15	99.89	99.33	98.57
D1007B	80161	79646	79121	248	50.45	99.85	99.15	98.7
D1007C	79880	79345	78793	250	50.4	99.83	99.07	98.64
D1008A	79669	79146	78587	247	50.55	99.85	99.15	98.64
D1008B	79819	79301	78743	245	50.59	99.86	99.2	98.65
D1008C	80422	79939	79383	243	50.82	99.87	99.26	98.71
D1009A	79842	79319	78804	259	50.31	99.74	98.69	98.7
D1009B	80233	79655	79157	263	50.25	99.71	98.52	98.66
D1009C	80199	79691	79171	255	50.3	99.77	98.81	98.72
D1012A	80297	79770	79189	238	50.57	99.92	99.45	98.62
D1012B	80367	79850	79349	247	50.48	99.85	99.13	98.73
D1012C	80128	79561	79004	251	50.48	99.81	98.99	98.6
D1014A	80220	79673	79125	243	50.58	99.88	99.27	98.64
D1014B	80103	79617	79100	250	50.29	99.82	99.02	98.75
D1014C	80140	79627	79100	242	50.57	99.88	99.27	98.7
D1017A	80092	79637	78456	233	47.97	99.93	99.54	97.96
D1017B	79945	79497	78230	233	47.2	99.92	99.48	97.85
D1017C	79876	79421	78198	232	47.74	99.93	99.53	97.9
D1020A	79976	79499	77203	238	49.96	99.91	99.43	96.53
D1020B	80315	79838	79302	246	50.34	99.86	99.2	98.74
D1020C	79708	79215	76395	242	50.68	99.89	99.33	95.84
D1021A	80057	79568	79171	242	50.62	99.89	99.32	98.89
D1021B	79858	79364	78806	239	51.07	99.91	99.42	98.68
D1021C	80013	79562	78658	237	51.17	99.92	99.47	98.31
D1025A	80086	79593	79119	236	50.46	99.94	99.55	98.79
D1025B	79782	79261	78906	240	50.37	99.92	99.43	98.9
D1025C	80045	79554	79178	238	49.91	99.92	99.46	98.92
D1026A	79642	79161	78588	240	49.42	99.89	99.36	98.68
D1026B	80521	80002	79435	237	48.66	99.91	99.42	98.65
D1026C	80310	79757	79224	245	48.52	99.85	99.14	98.65
D1028A	80390	79924	79482	257	50.58	99.79	98.88	98.87
D1028B	79907	79491	79060	258	50.07	99.78	98.85	98.94
D1028C	79998	79585	79128	250	49.63	99.81	99.02	98.91
D1030A	80250	79763	79210	245	50.24	99.86	99.2	98.7
D1030B	79676	79157	78530	250	49.9	99.82	99	98.56
D1030C	79962	79475	78956	248	50.19	99.84	99.11	98.74
D1031A	80099	79635	79150	243	51.95	99.88	99.31	98.82
D1031B	79951	79434	78858	243	49.3	99.88	99.28	98.63
D1031C	79672	79161	78505	234	47.85	99.92	99.49	98.54
D1032A	80071	79556	78985	238	50.39	99.92	99.47	98.64
D1032B	80213	79658	79079	248	50.25	99.84	99.09	98.59
D1032C	79689	79158	78630	252	50.42	99.79	98.88	98.67
D1033A	80583	80012	79452	253	50.32	99.8	98.94	98.6
D1033B	79822	79254	78741	254	50.32	99.79	98.89	98.65
D1033C	79610	79082	78610	259	50.23	99.76	98.73	98.74
D1034A	79989	79503	78995	254	50.44	99.81	98.95	98.76
D1034B	80170	79710	79152	245	50.63	99.87	99.22	98.73
D1034C	80023	79527	78970	248	50.56	99.85	99.14	98.68
D1035A	79617	79115	78520	237	50.78	99.92	99.47	98.62
D1035B	80049	79514	78951	242	50.63	99.88	99.3	98.63
D1035C	80086	79554	78985	239	50.74	99.9	99.4	98.63
D1036A	80297	79822	78883	242	48.57	99.87	99.23	98.24
D1036B	79767	79291	78672	251	47.96	99.8	98.94	98.63
D1036C	80013	79521	78926	252	49.35	99.79	98.9	98.64
D1037A	80130	79631	79124	246	50.44	99.86	99.18	98.74
D1037B	79625	79096	78539	239	49.63	99.9	99.39	98.64
D1037C	80351	79809	79236	243	49.77	99.87	99.23	98.61
D1038A	79925	79435	78794	240	50.43	99.89	99.34	98.58
D1038B	80085	79529	78992	254	50.43	99.77	98.82	98.64
D1038C	79585	79099	78449	239	49.76	99.88	99.33	98.57
D1039A	80085	79579	78963	240	49.4	99.9	99.36	98.6
D1039B	79898	79316	78751	243	50.31	99.87	99.24	98.56
D1039C	80076	79560	79007	254	50.21	99.79	98.88	98.67
D1040A	79896	79399	78802	240	50.91	99.91	99.41	98.63
D1040B	80047	79503	78915	239	50.38	99.91	99.42	98.59
D1040C	79625	79145	78458	242	50.36	99.9	99.35	98.53
D1041A	80054	79561	79166	236	50.88	99.94	99.54	98.89
D1041B	80048	79588	79178	240	50.51	99.91	99.41	98.91
D1041C	80306	79827	79343	240	50.72	99.91	99.4	98.8
D1092A	80206	79725	79202	249	50.52	99.83	99.09	98.75
D1092B	80248	79710	79142	238	50.77	99.91	99.45	98.62
D1092C	80260	79738	79136	237	50.79	99.92	99.48	98.6
D1093A	80301	79758	79194	251	50.2	99.83	99.03	98.62
D1093B	80050	79542	79036	252	50.19	99.81	98.95	98.73
D1093C	79582	79048	78472	245	50.32	99.87	99.23	98.61
D1094A	79928	79413	78876	248	50.56	99.83	99.06	98.68
D1094B	80211	79652	79128	250	50.52	99.81	98.99	98.65
D1094C	80148	79600	79032	244	50.65	99.86	99.2	98.61
D1095A	80166	79686	79257	245	51.24	99.87	99.22	98.87
D1095B	80187	79704	79295	250	51.46	99.84	99.08	98.89
D1095C	79966	79469	79096	246	51.19	99.87	99.21	98.91
D1141A	79796	79331	78689	249	50.48	99.84	99.09	98.61
D1141B	79989	79536	78972	240	50.72	99.91	99.4	98.73
D1141C	80283	79767	79166	246	50.64	99.86	99.17	98.61
D9017A	79925	79410	78830	243	50.34	99.88	99.28	98.63
D9017B	80155	79631	79117	249	49.88	99.81	98.99	98.71
D9017C	79564	79050	78436	238	50.66	99.92	99.46	98.58

## Sheet: Table S2
Table S2. Alpha diversity of putative pathogens in Morchella lesions across the morel cultivation in China.
Sample ID	Feature	ACE	Chao1	Simpson	Shannon	PD_whole_tree	Coverage
D1003A	24	26.1483	25.5	0.2593	0.6978	4.9243	1
D1003B	25	28.6719	26.6667	0.53	1.336	4.9178	0.9999
D1003C	29	29.521	29	0.4277	1.1066	5.5344	1
D1004A	31	35.3835	34.75	0.3339	0.8527	5.4792	0.9999
D1004B	24	26.505	25	0.6411	1.7112	4.7825	1
D1004C	26	27.6795	27	0.2775	0.782	4.6097	1
D1006A	23	27.7301	28	0.3265	0.7794	4.6625	0.9999
D1006B	21	27.4742	22.5	0.256	0.6542	4.2066	0.9999
D1006C	23	23.9656	23.5	0.2992	0.7968	4.4347	1
D1007A	20	22.0968	20.6	0.2352	0.6929	4.4964	1
D1007B	23	24.4972	24.5	0.3259	0.7793	4.3678	1
D1007C	25	25.3159	25	0.3671	0.8595	5.3023	1
D1008A	26	28.969	29	0.3212	0.8209	5.0476	1
D1008B	22	22.7797	22.3333	0.327	0.8601	4.3905	1
D1008C	27	33.6998	31.2	0.2421	0.6457	5.5612	0.9999
D1009A	22	39.3079	29	0.4948	1.0444	4.4416	0.9999
D1009B	20	24.1392	22.5	0.5083	1.0708	4.3554	0.9999
D1009C	27	40.4948	42	0.4637	1.0356	5.4219	0.9999
D1012A	17	17.841	17.25	0.0665	0.2362	3.5399	1
D1012B	25	38.5958	35.5	0.3222	0.7808	4.8636	0.9999
D1012C	20	22.8881	26	0.3969	0.899	4.2507	0.9999
D1014A	21	22.487	21.75	0.2225	0.5804	4.6251	1
D1014B	25	30.7819	25.75	0.393	0.9493	4.8769	1
D1014C	25	25.8699	25.25	0.2126	0.5686	5.21	1
D1017A	27	27.5216	27	0.1379	0.5169	5.0244	1
D1017B	33	38.9698	43.5	0.4293	1.3238	5.9838	0.9999
D1017C	33	35.2397	34.2	0.2645	0.9914	5.8141	0.9999
D1020A	30	34.7338	33	0.49	1.3596	6.0065	0.9999
D1020B	22	23.3529	23	0.3347	0.9661	5.1196	1
D1020C	32	34.2425	34	0.2693	0.8287	6.2212	0.9999
D1021A	28	33.3538	33	0.2116	0.5805	5.2634	0.9999
D1021B	21	35.4369	23.5	0.2389	0.735	4.4012	0.9999
D1021C	25	26.8625	25.6	0.527	1.2192	5.2246	0.9999
D1025A	19	32.1742	26	0.0086	0.0467	3.6039	0.9999
D1025B	16	17.2694	16.3333	0.0808	0.2756	3.6982	1
D1025C	20	44.471	30	0.0864	0.3163	4.4816	0.9999
D1026A	19	26.8395	29.5	0.376	1.0641	4.1555	0.9999
D1026B	16	18.4026	17	0.2922	0.8336	3.6673	1
D1026C	15	16.7314	15.5	0.4936	1.2654	3.537	1
D1028A	25	26.1269	26	0.2105	0.7015	4.6704	0.9999
D1028B	28	32.3761	33	0.3296	1.1043	5.0813	0.9998
D1028C	28	32.1232	30	0.6323	1.984	5.3737	0.9999
D1030A	28	29.5896	28.6	0.2926	0.7864	5.222	1
D1030B	24	28.4645	27.3333	0.4816	1.2568	4.6725	0.9999
D1030C	20	22.0321	20.75	0.3757	0.9434	4.1606	1
D1031A	21	23.7632	22.2	0.2596	0.6661	4.5682	0.9999
D1031B	18	20.8716	19.5	0.2381	0.6054	4.0059	0.9999
D1031C	26	29.6699	27.4286	0.0492	0.2038	4.9798	0.9999
D1032A	26	28.7004	28	0.0153	0.0841	5.3458	0.9999
D1032B	28	40.1322	33.25	0.3334	0.7943	5.3092	0.9999
D1032C	28	28.2979	28	0.4275	0.9648	5.237	1
D1033A	22	22.3858	22	0.4288	0.9757	4.3648	1
D1033B	19	19.6716	19.5	0.4452	0.9866	3.9624	1
D1033C	27	52.8773	37.5	0.4993	1.1012	5.1866	0.9999
D1034A	21	37.777	35	0.4506	0.983	4.0789	0.9999
D1034B	20	23.4634	22.5	0.2733	0.6731	4.1259	0.9999
D1034C	21	28.5906	28	0.3518	0.8139	4.2956	0.9999
D1035A	24	28.0897	26	0.0638	0.2328	4.737	0.9999
D1035B	20	28.6145	21	0.2024	0.5859	4.2664	1
D1035C	22	24.3022	22.375	0.1267	0.3877	4.1719	1
D1036A	30	34.4876	35	0.4856	1.2641	5.5621	0.9999
D1036B	30	31.3307	30.2	0.519	1.4072	4.7401	1
D1036C	29	29	29	0.711	2.2683	5.5161	1
D1037A	14	15.7178	15	0.2823	0.687	3.3712	1
D1037B	26	27.0249	27	0.1518	0.512	4.8112	1
D1037C	27	28.9425	28	0.2616	0.6837	5.4167	1
D1038A	32	34.1802	33.5	0.2721	0.9293	5.8732	0.9999
D1038B	30	31.7633	31	0.4539	1.0231	5.5781	1
D1038C	29	31.1667	30	0.4808	1.5815	5.0539	0.9999
D1039A	20	21.5158	20.5	0.2587	0.7857	3.8907	1
D1039B	23	59.0455	26.3333	0.2006	0.5559	4.5867	0.9999
D1039C	26	29.3901	26.8571	0.4326	0.9678	4.9277	0.9999
D1040A	23	39.2789	28	0.141	0.4482	4.426	0.9999
D1040B	18	20.0212	19	0.065	0.2375	3.8976	1
D1040C	27	29.391	28.5	0.1466	0.4588	5.4336	0.9999
D1041A	20	24.0994	23.3333	0.0677	0.2766	4.2749	0.9999
D1041B	25	26.5546	26.5	0.1338	0.4114	4.871	1
D1041C	19	19.424	19	0.1486	0.4784	3.7227	1
D1092A	20	23.0339	22	0.3757	0.8543	4.4009	0.9999
D1092B	18	20.0848	19.5	0.0826	0.2829	4.0033	1
D1092C	20	20.29	20	0.0629	0.238	4.4824	1
D1093A	22	23.6657	23.5	0.383	0.8765	4.336	1
D1093B	21	24.9227	26	0.4047	0.9008	4.3273	0.9999
D1093C	27	28.3008	28	0.2517	0.6805	5.3626	1
D1094A	24	26.7437	25.2	0.3483	0.8064	4.69	0.9999
D1094B	24	28.3199	27.75	0.3883	0.8763	4.9116	0.9999
D1094C	27	29.0002	28.2	0.259	0.6587	5.0238	0.9999
D1095A	19	21.6479	21	0.2986	0.7322	4.0608	0.9999
D1095B	24	25.628	25.5	0.4029	0.9247	4.5639	1
D1095C	26	50.87	37.25	0.3017	0.7397	5.5425	0.9999
D1141A	26	26.8902	26.3333	0.4366	1.1415	5.1679	1
D1141B	16	16.3474	16	0.1446	0.4316	3.975	1
D1141C	31	32.8537	32.5	0.3243	0.8254	6.1505	0.9999
D9017A	21	23.8443	21.5	0.2032	0.6071	4.131	1
D9017B	24	25.5046	25	0.5311	1.4879	4.945	1
D9017C	27	34.8941	55	0.0445	0.1783	5.5095	0.9999
